# Supplementary material for: Efficient Selection of Antibodies Reactive to Homologous Epitopes on Human and Mouse Hepatocyte Growth Factors by Next-Generation Sequencing-Based Analysis of the B Cell Repertoire
Source: Int J Mol Sci. 2019 Jan 18;20(2):417. doi: 10.3390/ijms20020417 (PMC6359367; doi:10.3390/ijms20020417)
Supplement: Supplementary file 1 [file ijms-20-00417-s001.zip]

Archive with 4 entries (3 files):
- supplementary/
- supplementary/ijms-420679-supplementary figures.pdf
- supplementary/ijms-420679-supplementary table.pdf
- supplementary/supplementary file 1_component20.xlsx
